# Supplementary material for: Large-scale genetic variation of the symbiosis-required megaplasmid pSymA revealed by comparative genomic analysis of Sinorhizobium meliloti natural strains
Source: BMC Genomics. 2005 Nov 10;6:158. doi: 10.1186/1471-2164-6-158 (PMC1298293; doi:10.1186/1471-2164-6-158)
Supplement: Additional file 1 — List of variable ORFs. Each column reports the list ORF's names (with p-value < 0.001) for the four different S. meliloti strains with Log2-ratio > 0 or <0. [file 1471-2164-6-158-S1.xls]

## Sheet: Foglio1
BO21CC p001 Log2-ratio>0	BO21CC p001 Log2-ratio<0	BL225C p001 Log2-ratio>0	BL225C p001 Log2-ratio<0	AK83 p001 Log2-ratio>0	AK83 p001 Log2-ratio<0	AK58 p001 Log2-ratio>0	AK58 p001 Log2-ratio<0
SMa2235	SMb21039	SMa2235	SMa0574	SMa2235	SMc03043	SMc04207	SMa1963
SMa0045	SMa0118	SMa0045	SMa0044	SMa0376	SMa0041	SMa0021	SMa0044
SMa0113	SMa0181	SMa0046	SMa0181	SMa0380	SMa0116	SMa0031	SMa0118
SMa0117	SMa0471	SMa0052	SMa0451	SMa0392	SMa0118	SMa0039	SMa0181
SMa0124	SMa0572	SMa0298	SMa0537	SMa0394	SMa0124	SMa0050	SMa0475
SMa0132	SMa0610	SMa0384	SMa0631	SMa0396	SMa0137	SMa0052	SMa0476
SMa0139	SMa0728	SMa0398	SMa0633	SMa0398	SMa0148	SMa0372	SMa0537
SMa0292	SMa0738	SMa0402	SMa0738	SMa0400	SMa0157	SMa0376	SMa0591
SMa0300	SMa0748	SMa0409	SMa0748	SMa0403	SMa0166	SMa0380	SMa0748
SMa0302	SMa0750	SMa0412	SMa0750	SMa0404	SMa0204	SMa0383	SMa0750
SMa0349	SMa0751	SMa0414	SMa0751	SMa0412	SMa0247	SMa0387	SMa0824
SMa0356	SMa0752	SMa0429	SMa1073	SMa0414	SMa0250	SMa0392	SMa1070
SMa0364	SMa0824	SMa0433	SMa1233	SMa0421	SMa0265	SMa0396	SMa1073
SMa0367	SMa0998	SMa0436	SMa1801	SMa0426	SMa0293	SMa0398	SMa1233
SMa0369	SMa1073	SMa0444	SMa2071	SMa0429	SMa0314	SMa0402	SMa1636
SMa0370	SMa1680	SMa0445	SMb20518	SMa0431	SMa0316	SMa0404	SMa1637
SMa0374	SMa1682	SMa0457	SMb20818	SMa0433	SMa0322	SMa0407	SMa1798
SMa0380	SMa1683	SMa0462	SMb20891	SMa0445	SMa0364	SMa0412	SMa1890
SMa0384	SMa1688	SMa0464	SMb21038	SMa0453	SMa0476	SMa0414	SMa2255
SMa0398	SMa1797	SMa0466	SMc02268	SMa0462	SMa0480	SMa0417	SMa2269
SMa0421	SMa1798	SMa0469	SMc02761	SMa0464	SMa0728	SMa0433	SMb20518
SMa0424	SMa1801	SMa0470	SMc04866	SMa0466	SMa0731	SMa0444	SMb20541
SMa0436	SMa2057	SMa0552		SMa0467	SMa0738	SMa0445	SMb20542
SMa0444	SMa2059	SMa0554		SMa0483	SMa0742	SMa0453	SMb20543
SMa0445	SMa2061	SMa0563		SMa0485	SMa0748	SMa0466	SMb20544
SMa0448	SMa2063	SMa0594		SMa0489	SMa0750	SMa0467	SMb20636
SMa0457	SMa2065	SMa0596		SMa0492	SMa0751	SMa0469	SMb20777
SMa0469	SMa2071	SMa0629		SMa0493	SMa0773	SMa0470	SMb20818
SMa0470	SMa2151	SMa0645		SMa0496	SMa0789	SMa0551	SMb20829
SMa0475	SMa2257	SMa0647		SMa0498	SMa0805	SMa0554	SMb21046
SMa0476	SMa2269	SMa0649		SMa0499	SMa0810	SMa0592	SMb21083
SMa0478	SMa2271	SMa0659		SMa0501	SMa0824	SMa0594	SMb21084
SMa0489	SMb20062	SMa0693		SMa0503	SMa0846	SMa0606	SMb21085
SMa0495	SMb20063	SMa0697		SMa0506	SMa0872	SMa0639	SMb21478
SMa0501	SMb20421	SMa0723		SMa0514	SMa1070	SMa0643	SMb21530
SMa0508	SMb20548	SMa0725		SMa0516	SMa1073	SMa0645	SMb21532
SMa0518	SMb20554	SMa0726		SMa0525	SMa1358	SMa0647	SMb21661
SMa0523	SMb20728	SMa0728		SMa0527	SMa1368	SMa0653	SMb21683
SMa0538	SMb20729	SMa0731		SMa0537	SMa1373	SMa0656	SMc01098
SMa0541	SMb20780	SMa0734		SMa0541	SMa1375	SMa0693	SMc01394
SMa0543	SMb21027	SMa0736		SMa0548	SMa1414	SMa0705	SMc01555
SMa0545	SMb21038	SMa0739		SMa0551	SMa1558	SMa0734	SMc01749
SMa0548	SMb21041	SMa0740		SMa0576	SMa1594	SMa0739	SMc02430
SMa0563	SMb21045	SMa0747		SMa0579	SMa1629	SMa0740	SMc02761
SMa0567	SMb21297	SMa0754		SMa0585	SMa1635	SMa0747	SMc02779
SMa0590	SMb21472	SMa0758		SMa0594	SMa1650	SMa0760	SMc03260
SMa0591	SMb21529	SMa0760		SMa0599	SMa1697	SMa0767	SMc03263
SMa0617	SMc00363	SMa0765		SMa0604	SMa1734	SMa0781	SMc03279
SMa0637	SMc01106	SMa0767		SMa0606	SMa1735	SMa0783	SMc04038
SMa0638	SMc01466	SMa0776		SMa0609	SMa1780	SMa0785	SMc04039
SMa0643	SMc01726	SMa0779		SMa0610	SMa1782	SMa0921
SMa0673	SMc02396	SMa0781		SMa0612	SMa1784	SMa0977
SMa0697	SMc02761	SMa0783		SMa0615	SMa1787	SMa1029
SMa0760	SMc03886	SMa0785		SMa0617	SMa1798	SMa1030
SMa0767	SMc03892	SMa0787		SMa0620	SMa1836	SMa1313
SMa0776	SMc04866	SMa0947		SMa0625	SMa1890	SMa1375
SMa0779		SMa0950		SMa0629	SMa1929	SMa1379
SMa0781		SMa0951		SMa0631	SMa1959	SMa1612
SMa0783		SMa0952		SMa0643	SMb20138	SMa1613
SMa0787		SMa0953		SMa0645	SMb20173	SMa1614
SMa0961		SMa0955		SMa0647	SMb20316	SMa1615
SMa0964		SMa0956		SMa0662	SMb20529	SMa1617
SMa0967		SMa0958		SMa0664	SMb20530	SMa1619
SMa0972		SMa0959		SMa0665	SMb20531	SMa1620
SMa0976		SMa0961		SMa0669	SMb20720	SMa1623
SMa0977		SMa0964		SMa0670	SMb20808	SMa1874
SMa0981		SMa0967		SMa0677	SMb21027	SMa1881
SMa0990		SMa0969		SMa0678	SMb21041	SMa1882
SMa0997		SMa0972		SMa0682	SMb21046	SMa1884
SMa1001		SMa0974		SMa0684	SMb21396	SMa1887
SMa1004		SMa0976		SMa0695	SMc00357	SMa2047
SMa1007		SMa0977		SMa0697	SMc00389	SMa2115
SMa1008		SMa0990		SMa0699	SMc00582	SMa2117
SMa1010		SMa0992		SMa0702	SMc00948	SMa2121
SMa1011		SMa0997		SMa0711	SMc03061	SMa2123
SMa1013		SMa1001		SMa0765	SMc03279	SMa2125
SMa1014		SMa1004		SMa0934	SMc03751	SMa2129
SMa1016		SMa1005		SMa0951	SMc04039	SMa2133
SMa1017		SMa1007		SMa0952	SMc04206	SMa2135
SMa1021		SMa1008		SMa0969	SMc04449	SMa2137
SMa1029		SMa1009		SMa1001		SMa2141
SMa1032		SMa1010		SMa1016		SMa2143
SMa1033		SMa1011		SMa1017		SMa2145
SMa1050		SMa1014		SMa1018		SMa2157
SMa1065		SMa1016		SMa1024		SMa2159
SMa1067		SMa1017		SMa1028		SMa2161
SMa1076		SMa1018		SMa1037		SMa2163
SMa1078		SMa1021		SMa1045		SMa2165
SMa1079		SMa1025		SMa1050		SMa2167
SMa1084		SMa1028		SMa1053		SMa2171
SMa1087		SMa1029		SMa1056		SMa2187
SMa1089		SMa1030		SMa1060		SMa2189
SMa1096		SMa1032		SMa1062		SMa2191
SMa1132		SMa1033		SMa1065		SMa2193
SMa1134		SMa1038		SMa1067		SMa2195
SMa1141		SMa1041		SMa1077		SMa2199
SMa1161		SMa1045		SMa1082		SMa2203
SMa1162		SMa1046		SMa1084		SMa2209
SMa1169		SMa1052		SMa1087		SMa2211
SMa1170		SMa1053		SMa1091		SMa2215
SMa1171		SMa1056		SMa1092		SMa2217
SMa1178		SMa1057		SMa1093		SMa2219
SMa1356		SMa1058		SMa1095		SMa2221
SMa1391		SMa1060		SMa1096		SMa2223
SMa1394		SMa1062		SMa1103		SMa2227
SMa1397		SMa1063		SMa1111		SMa2233
SMa1398		SMa1065		SMa1115		SMa2239
SMa1403		SMa1067		SMa1120		SMa2243
SMa1408		SMa1070		SMa1124		SMa2245
SMa1409		SMa1076		SMa1132		SMa2339
SMa1410		SMa1077		SMa1138		SMa2408
SMa1413		SMa1078		SMa1149		SMa2410
SMa1417		SMa1079		SMa1151		SMa2412
SMa1421		SMa1081		SMa1155		SMb20078
SMa1424		SMa1084		SMa1156		SMb20150
SMa1431		SMa1087		SMa1158		SMb20151
SMa1595		SMa1091		SMa1159		SMb20152
SMa1608		SMa1092		SMa1161		SMb20153
SMa1610		SMa1097		SMa1168		SMb20154
SMa1612		SMa1099		SMa1169		SMb20156
SMa1613		SMa1100		SMa1170		SMb20157
SMa1614		SMa1101		SMa1172		SMb20158
SMa1615		SMa1103		SMa1183		SMb20396
SMa1617		SMa1104		SMa1184		SMb20467
SMa1619		SMa1115		SMa1185		SMb20468
SMa1620		SMa1118		SMa1243		SMb20470
SMa1623		SMa1120		SMa1247		SMb20471
SMa1636		SMa1122		SMa1250		SMb20472
SMa1639		SMa1124		SMa1252		SMb20525
SMa1641		SMa1128		SMa1253		SMb20529
SMa1644		SMa1131		SMa1254		SMb20540
SMa1652		SMa1132		SMa1259		SMb20775
SMa1668		SMa1134		SMa1261		SMb20906
SMa1676		SMa1136		SMa1264		SMb20907
SMa1678		SMa1139		SMa1279		SMb20908
SMa1691		SMa1141		SMa1291		SMb20909
SMa1694		SMa1147		SMa1292		SMb20911
SMa1696		SMa1151		SMa1294		SMb20914
SMa1702		SMa1153		SMa1296		SMb20915
SMa1706		SMa1154		SMa1297		SMb20918
SMa1709		SMa1155		SMa1615		SMb20919
SMa1720		SMa1156		SMa1801		SMb21035
SMa1760		SMa1158		SMa1874		SMb21043
SMa1767		SMa1159		SMa1882		SMb21047
SMa1779		SMa1160		SMa1884		SMb21048
SMa1780		SMa1161		SMa1887		SMb21049
SMa1783		SMa1162		SMa1965		SMb21050
SMa1872		SMa1163		SMa1968		SMb21051
SMa1874		SMa1168		SMa1969		SMb21053
SMa1875		SMa1169		SMa1971		SMb21054
SMa1881		SMa1170		SMa1976		SMb21055
SMa1884		SMa1171		SMa1978		SMb21057
SMa1890		SMa1172		SMa1979		SMb21058
SMa1891		SMa1174		SMa1985		SMb21060
SMa1893		SMa1178		SMa1987		SMb21061
SMa1927		SMa1223		SMa1990		SMb21062
SMa1993		SMa1356		SMa1995		SMb21063
SMa1995		SMa1485		SMa1996		SMb21064
SMa1998		SMa1608		SMa1998		SMb21068
SMa2014		SMa1610		SMa2000		SMb21069
SMa2020		SMa1612		SMa2002		SMb21070
SMa2027		SMa1613		SMa2004		SMb21071
SMa2031		SMa1614		SMa2008		SMb21072
SMa2032		SMa1615		SMa2009		SMb21073
SMa2033		SMa1617		SMa2011		SMb21074
SMa2049		SMa1619		SMa2012		SMb21075
SMa2051		SMa1620		SMa2014		SMb21076
SMa2053		SMa1623		SMa2023		SMb21077
SMa2055		SMa1875		SMa2025		SMb21078
SMa2101		SMa1881		SMa2033		SMb21079
SMa2103		SMa1884		SMa2037		SMb21082
SMa2105		SMa1885		SMa2041		SMb21094
SMa2115		SMa1887		SMa2049		SMb21233
SMa2121		SMa1951		SMa2119		SMb21234
SMa2137		SMa1952		SMa2123		SMb21282
SMa2143		SMa1953		SMa2129		SMb21680
SMa2145		SMa1954		SMa2133		SMb21681
SMa2147		SMa1956		SMa2135		SMb21695
SMa2153		SMa2034		SMa2137		SMb21698
SMa2163		SMa2037		SMa2141		SMc00953
SMa2165		SMa2041		SMa2143		SMc01191
SMa2169		SMa2047		SMa2145		SMc01195
SMa2171		SMa2051		SMa2193		SMc01205
SMa2187		SMa2053		SMa2197		SMc01240
SMa2189		SMa2055		SMa2199		SMc01933
SMa2191		SMa2057		SMa2203		SMc01959
SMa2195		SMa2081		SMa2205		SMc01994
SMa2201		SMa2115		SMa2209		SMc02153
SMa2207		SMa2117		SMa2211		SMc02155
SMa2225		SMa2119		SMA2213		SMc02187
SMa2229		SMa2121		SMa2221		SMc02189
SMa2233		SMa2123		SMa2225		SMc02200
SMa2247		SMa2125		SMa2227		SMc02203
SMa2273		SMa2127		SMa2229		SMc02287
SMa2275		SMa2129		SMa2233		SMc02296
SMb20079		SMa2131		SMa2237		SMc02298
SMb20478		SMa2133		SMa2241		SMc02300
SMb20517		SMa2137		SMa2245		SMc02302
SMb20519		SMa2139		SMa2253		SMc02303
SMb20520		SMa2141		SMa2255		SMc02326
SMb20540		SMa2143		SMa2279		SMc02327
SMb20544		SMa2145		SMa2281		SMc02329
SMb20545		SMa2153		SMa2283		SMc02689
SMb20547		SMa2157		SMa2285		SMc03114
SMb20622		SMa2159		SMa2339		SMc03246
SMb20675		SMa2161		SMb20332		SMc03247
SMb20698		SMa2163		SMb20468		SMc03249
SMb20777		SMa2165		SMb20470		SMc03252
SMb20823		SMa2167		SMb20471		SMc03257
SMb20828		SMa2171		SMb20473		SMc03259
SMb20829		SMa2175		SMb20514		SMc03272
SMb20831		SMa2187		SMb20519		SMc03282
SMb20834		SMa2191		SMb20520		SMc03283
SMb20835		SMa2233		SMb20523		SMc03286
SMb20836		SMa2237		SMb20540		SMc03290
SMb20837		SMa2239		SMb20541		SMc03293
SMb20858		SMa2241		SMb20542		SMc03294
SMb20882		SMa2243		SMb20775		SMc03295
SMb20906		SMa2247		SMb20824		SMc03296
SMb20908		SMa2249		SMb20826		SMc03297
SMb20910		SMa2251		SMb20835		SMc03298
SMb20911		SMb20077		SMb20836		SMc03300
SMb20913		SMb20467		SMb20906		SMc03754
SMb20914		SMb20468		SMb20907		SMc03761
SMb20915		SMb20469		SMb20910		SMc03762
SMb20927		SMb20470		SMb20912		SMc03763
SMb20928		SMb20471		SMb20914		SMc03764
SMb20936		SMb20472		SMb20918		SMc03765
SMb20937		SMb20473		SMb21045		SMc03766
SMb20963		SMb20504		SMb21048		SMc03767
SMb21043		SMb20513		SMb21068		SMc03768
SMb21046		SMb20517		SMb21070		SMc03769
SMb21077		SMb20519		SMb21072		SMc03898
SMb21084		SMb20520		SMb21073		SMc03948
SMb21088		SMb20522		SMb21074		SMc04195
SMb21094		SMb20540		SMb21078		SMc04428
SMb21201		SMb20541		SMb21079		SMc04430
SMb21215		SMb20542		SMb21081
SMb21227		SMb20543		SMb21083
SMb21228		SMb20544		SMb21085
SMb21233		SMb20545		SMb21086
SMb21234		SMb20547		SMb21104
SMb21277		SMb20557		SMb21128
SMb21397		SMb20558		SMb21315
SMb21398		SMb20621		SMb21380
SMb21449		SMb20623		SMb21381
SMb21496		SMb20624		SMb21422
SMb21507		SMb20636		SMb21423
SMb21661		SMb20693		SMb21424
SMb21662		SMb20698		SMb21437
SMb21663		SMb20765		SMb21680
SMb21664		SMb20775		SMc00896
SMb21665		SMb20777		SMc01710
SMb21698		SMb20787		SMc01932
SMb21711		SMb20823		SMc02088
SMc01098		SMb20824		SMc02152
SMc01959		SMb20825		SMc02154
SMc01994		SMb20826		SMc02155
SMc02151		SMb20827		SMc02201
SMc02184		SMb20833		SMc02203
SMc02286		SMb20834		SMc02286
SMc02287		SMb20835		SMc02292
SMc02301		SMb20836		SMc02296
SMc02302		SMb20837		SMc02520
SMc02303		SMb20906		SMc02762
SMc02326		SMb20907		SMc03249
SMc02430		SMb20908		SMc03264
SMc02839		SMb20913		SMc03269
SMc03114		SMb20914		SMc03294
SMc03246		SMb20916		SMc03754
SMc03247		SMb20919		SMc03762
SMc03248		SMb21016		SMc04003
SMc03249		SMb21022		SMc04195
SMc03252		SMb21024
SMc03253		SMb21043
SMc03256		SMb21083
SMc03260		SMb21084
SMc03262		SMb21085
SMc03279		SMb21094
SMc03288		SMb21233
SMc03289		SMb21234
SMc03290		SMb21395
SMc03293		SMb21397
SMc03296		SMb21495
SMc03312		SMb21496
SMc03769		SMb21663
SMc03898		SMb21664
SMc03948		SMb21665
SMc04038		SMb21680
SMc04039		SMb21681
SMc04195		SMb21698
SMc04428		SMc01098
		SMc01959
		SMc01994
		SMc02151
		SMc02152
		SMc02153
		SMc02154
		SMc02155
		SMc02184
		SMc02187
		SMc02189
		SMc02199
		SMc02200
		SMc02201
		SMc02203
		SMc02286
		SMc02287
		SMc02292
		SMc02295
		SMc02296
		SMc02297
		SMc02298
		SMc02300
		SMc02301
		SMc02302
		SMc02327
		SMc02328
		SMc02329
		SMc02779
		SMc02839
		SMc03114
		SMc03192
		SMc03246
		SMc03247
		SMc03248
		SMc03252
		SMc03253
		SMc03254
		SMc03256
		SMc03257
		SMc03258
		SMc03259
		SMc03262
		SMc03263
		SMc03264
		SMc03265
		SMc03267
		SMc03268
		SMc03269
		SMc03272
		SMc03277
		SMc03278
		SMc03279
		SMc03281
		SMc03282
		SMc03283
		SMc03284
		SMc03285
		SMc03286
		SMc03287
		SMc03288
		SMc03289
		SMc03290
		SMc03293
		SMc03294
		SMc03296
		SMc03297
		SMc03298
		SMc03300
		SMc03301
		SMc03312
		SMc03751
		SMc03754
		SMc03761
		SMc03762
		SMc03763
		SMc03764
		SMc03765
		SMc03766
		SMc03767
		SMc03768
		SMc03769
		SMc03898
		SMc03948
		SMc04195
		SMc04428
		SMc04429
		SMc04430
